# Supplementary material for: A new species of Phyllocomus Grube, 1878 from the Yellow Sea, China (Annelida, Ampharetidae)
Source: Zookeys. 2017 May 23;(676):13–9. doi: 10.3897/zookeys.676.11828 (PMC5523204; doi:10.3897/zookeys.676.11828)
Supplement: XML Treatment for Phyllocomus chinensis [file zookeys.676.11828-treatment1.xml]

<!DOCTYPE tp:taxon-treatment
  PUBLIC "-//TaxonX//DTD Taxonomic Treatment Publishing DTD v0 20100105//EN" "tax-treatment-NSO.dtd">
<tp:taxon-treatment xmlns:tp="http://www.plazi.org/taxpub"><tp:treatment-meta><kwd-group><label>Taxon classification</label><kwd><named-content xmlns:xlink="http://www.w3.org/1999/xlink" content-type="kingdom">Animalia</named-content></kwd><kwd><named-content xmlns:xlink="http://www.w3.org/1999/xlink" content-type="order">Annelida</named-content></kwd><kwd><named-content xmlns:xlink="http://www.w3.org/1999/xlink" content-type="family">Ampharetidae</named-content></kwd></kwd-group><mixed-citation publication-type="journal"><person-group><name><surname>Sui</surname><given-names>Jixing</given-names></name><name><surname>Li</surname><given-names>Xinzheng</given-names></name></person-group><article-title>A new species of <italic><tp:taxon-name><tp:taxon-name-part taxon-name-part-type="genus" reg="Phyllocomus">Phyllocomus</tp:taxon-name-part></tp:taxon-name></italic> Grube, 1878 from the Yellow Sea, China (<tp:taxon-name><tp:taxon-name-part taxon-name-part-type="phylum">Annelida</tp:taxon-name-part></tp:taxon-name>, <tp:taxon-name><tp:taxon-name-part taxon-name-part-type="family">Ampharetidae</tp:taxon-name-part></tp:taxon-name>)</article-title><source>Zookeys</source><day>23</day><month>5</month><year>2017</year><volume>2017</volume><issue>676</issue><fpage>13</fpage><lpage>19</lpage><pub-id pub-id-type="doi">10.3897/zookeys.676.11828</pub-id></mixed-citation></tp:treatment-meta><tp:nomenclature><tp:taxon-name>
                <tp:taxon-name-part taxon-name-part-type="genus" reg="Phyllocomus">Phyllocomus</tp:taxon-name-part>
                <tp:taxon-name-part taxon-name-part-type="species" reg="chinensis">chinensis</tp:taxon-name-part>
                <object-id xmlns:xlink="http://www.w3.org/1999/xlink" content-type="zoobank" xlink:type="simple">http://zoobank.org/ECA63BE1-2F58-4AB2-BA5F-A84D754E2F98</object-id>
              </tp:taxon-name><tp:taxon-status xmlns:xlink="http://www.w3.org/1999/xlink" xlink:type="simple">sp. n.</tp:taxon-status><xref ref-type="fig" rid="F1">Figs 1</xref><xref ref-type="fig" rid="F2">, 2</xref><xref ref-type="fig" rid="F3">, 3</xref></tp:nomenclature><tp:treatment-sec sec-type="type material" id="SECID0EGIAC"><title>Type material.</title><p>
              <bold>Holotype</bold>: complete. MBM285071. Yellow Sea, Station A3 (<named-content xmlns:xlink="http://www.w3.org/1999/xlink" content-type="dwc:verbatimCoordinates" xlink:type="simple"><named-content content-type="geo-json" specific-use="{&#34;type&#34;:&#34;Point&#34;,&#34;coordinates&#34;:[123.971389,36.991111]}" id="NCID0ERIAC" xlink:type="simple">36°59'28"N, 123°58'17"E</named-content></named-content>); depth 77 m; shell and sand; coll. Dong, D. and Sui J.; 28 June 2012.</p><!--PageBreak--></tp:treatment-sec><tp:treatment-sec sec-type="Paratype" id="SECID0EXIAC"><title>Paratype.</title><p>complete. MBM285072, same locality.</p></tp:treatment-sec><tp:treatment-sec sec-type="diagnosis" id="SECID0E3IAC"><title>Diagnosis.</title><p>Prostomium with two rows of eyes, approximately ten in each row, appear to be crescent-shaped. Buccal tentacles smooth. Paleae and postbranchial hooks absent. Four pairs of branchiae. Twelve thoracic uncinigerous segments, 34 abdominal uncinigerous segments, without rudimentary notopodia. Pygidium with two pairs of long cirri.</p></tp:treatment-sec><tp:treatment-sec sec-type="description" id="SECID0EBJAC"><title>Description.</title><p>Holotype. Tube cylindrical, black, with broken shells and sand (Fig. <xref ref-type="fig" rid="F1">1</xref>). Length 36 mm, thorax width 5 mm without chaetae. Thorax and abdomen well defined; thorax approximately twice width of abdomen (Fig. <xref ref-type="fig" rid="F2">2A</xref>). Color in alcohol pale yellow; appear to be some pigmentation on prostomium.</p><fig id="F1" position="float" orientation="portrait"><label>Figure 1.</label><caption><p>
                  <italic><tp:taxon-name><tp:taxon-name-part taxon-name-part-type="genus" reg="Phyllocomus">Phyllocomus</tp:taxon-name-part> <tp:taxon-name-part taxon-name-part-type="species" reg="chinensis">chinensis</tp:taxon-name-part></tp:taxon-name></italic> sp. n., tube of holotype. Scale bar 2 cm.</p></caption><graphic xmlns:xlink="http://www.w3.org/1999/xlink" xlink:href="zookeys-676-013-g001.jpg" position="float" orientation="portrait" xlink:type="simple" id="oo_137247.jpg"/></fig><p>Prostomium feebly developed on dorsum and forming lower triangular lobe ventrally with convex anterior margin. Two rows of eyes, approximately ten in each row, appear to be crescent-shaped. Buccal tentacles smooth (Fig. <xref ref-type="fig" rid="F2">2B</xref>). First segment achaetous. Paleae and postbranchial hooks absent. Four pairs branchiae. Innermost branchiae of anterior transverse row originating from segment II, outermost branchiae of anterior transverse row originating from segment III, outer pair awl-shaped, smooth (Fig. <xref ref-type="fig" rid="F3">3A</xref>), inner pair with single series of pectinate lamellae (Fig. <xref ref-type="fig" rid="F3">3B</xref>). Innermost branchiae of posterior transverse row originating from segment IV, outermost branchiae of posterior transverse row originating from segment V, two pairs of branchiae both with double rows of lamellae (Fig. <xref ref-type="fig" rid="F3">3C</xref>).</p><fig id="F2" position="float" orientation="portrait"><label>Figure 2.</label><caption><p>
                  <italic><tp:taxon-name><tp:taxon-name-part taxon-name-part-type="genus" reg="Phyllocomus">Phyllocomus</tp:taxon-name-part> <tp:taxon-name-part taxon-name-part-type="species" reg="chinensis">chinensis</tp:taxon-name-part></tp:taxon-name></italic> sp. n. <bold>A</bold> whole specimen, lateral view <bold>B</bold> anterior end, dorsal view <bold>C</bold> last thoracic and first abdominal segments, lateral view <bold>D</bold> posterior region (with two pairs of long anal cirri) <bold>E</bold> consecutive variation of the neuropodia from segment 6 to segment 21. Scale bars <bold>A</bold>: 4 mm, <bold>B, E</bold>: 2mm, <bold>C–D</bold>: 1 mm.</p></caption><graphic xmlns:xlink="http://www.w3.org/1999/xlink" xlink:href="zookeys-676-013-g002.jpg" position="float" orientation="portrait" xlink:type="simple" id="oo_137248.jpg"/></fig><p>Notopodia begin on segment III, present in 15 segments. Notopodia well-developed, conical, bearing bundle of winged capillary chaetae. Notopodia and capillaries of third to fifth segments increasing gradually in size. Neuropodial uncini begin on fourth chaetiger (segment VI) and present in 12 thoracic segments. Thorax sharply subdivided into two regions. Segments of anterior region (up to thoracic chaetiger 10) approximately half as long as those of posterior region, neuropodia of anterior region large, and similar-sized, while those of posterior region become gradually smaller; the neuropodia of last thoracic unciniger is half size of first thoracic unciniger. Neuropodia of thoracic uncinigers are tori, without dorsal cirrus; neuropodia of abdominal uncinigerous are pinnules, with papillary dorsal cirrus (Fig. <xref ref-type="fig" rid="F2">2E</xref>). Continuous ventral shields present to approximately thoracic unciniger 7. Elevated or modified notopodia <!--PageBreak-->absent. Thirty-four abdominal uncinigerous segments, without rudimentary notopodia (Fig. <xref ref-type="fig" rid="F2">2C</xref>). Thoracic torus 1 mm long, with approximately 68 uncini. Abdominal torus 0.5 mm long, with approximately 38 uncini. Uncini in abdominal segments are smaller than those of thorax. All uncini with single row of five teeth (Fig. <xref ref-type="fig" rid="F3">3D, E</xref>). Pygidium with two pairs of long cirri (Fig. <xref ref-type="fig" rid="F2">2D</xref>).</p><fig id="F3" position="float" orientation="portrait"><label>Figure 3.</label><caption><p>
                  <italic><tp:taxon-name><tp:taxon-name-part taxon-name-part-type="genus" reg="Phyllocomus">Phyllocomus</tp:taxon-name-part> <tp:taxon-name-part taxon-name-part-type="species" reg="chinensis">chinensis</tp:taxon-name-part></tp:taxon-name></italic> sp. n. <bold>A</bold> awl-shaped branchiae from segment III <bold>B</bold> branchiae with one row of lamellae from segment II <bold>C</bold> branchiae with two rows of lamellae from segment 5 <bold>D</bold> thoracic uncinusfrom segment 7, lateral view; <bold>E</bold> abdominal uncinus from segment 20, lateral view. Scale bars <bold>A–C</bold>: 1 mm, <bold>D–E</bold>: 10 µm.</p></caption><graphic xmlns:xlink="http://www.w3.org/1999/xlink" xlink:href="zookeys-676-013-g003.jpg" position="float" orientation="portrait" xlink:type="simple" id="oo_137249.jpg"/></fig></tp:treatment-sec><tp:treatment-sec sec-type="variation" id="SECID0E2NAC"><title>Variation.</title><p>Paratype 25 mm long, 4 mm wide without chaetae, has 35 abdominal uncinigerous segments.</p></tp:treatment-sec><tp:treatment-sec sec-type="etymology" id="SECID0EAOAC"><title>Etymology.</title><p>The species is named after its type locality on the coast of China. The species name is an adjective in the nominative singular, derived from China, with the Latin suffix -ensis to indicate the Chinese seas.</p></tp:treatment-sec><tp:treatment-sec sec-type="distribution" id="SECID0EFOAC"><title>Distribution.</title><p>Yellow Sea at 77m depth. It is suspected that some species-list records of <italic><tp:taxon-name><tp:taxon-name-part taxon-name-part-type="genus" reg="Phyllocomus">P.</tp:taxon-name-part> <tp:taxon-name-part taxon-name-part-type="species" reg="hiltoni">hiltoni</tp:taxon-name-part></tp:taxon-name></italic> and <italic><tp:taxon-name><tp:taxon-name-part taxon-name-part-type="genus" reg="Phyllocomus">P.</tp:taxon-name-part> <tp:taxon-name-part taxon-name-part-type="species" reg="sovjeticus">sovjeticus</tp:taxon-name-part></tp:taxon-name></italic> from China belong to <italic><tp:taxon-name><tp:taxon-name-part taxon-name-part-type="genus" reg="Phyllocomus">P.</tp:taxon-name-part> <tp:taxon-name-part taxon-name-part-type="species" reg="chinensis">chinensis</tp:taxon-name-part></tp:taxon-name></italic> sp. n. (<xref ref-type="bibr" rid="B7">Huang 1994</xref>; <xref ref-type="bibr" rid="B10">Liu 2008</xref>). Examination of more material from different localities will establish a more accurate distribution of the new species.</p></tp:treatment-sec><tp:treatment-sec sec-type="remarks" id="SECID0EUPAC"><title>Remarks.</title><p>Three species of <italic><tp:taxon-name><tp:taxon-name-part taxon-name-part-type="genus" reg="Phyllocomus">Phyllocomus</tp:taxon-name-part></tp:taxon-name></italic>, <italic><tp:taxon-name><tp:taxon-name-part taxon-name-part-type="genus" reg="Phyllocomus">P.</tp:taxon-name-part> <tp:taxon-name-part taxon-name-part-type="species" reg="hiltoni">hiltoni</tp:taxon-name-part></tp:taxon-name></italic> (Chamberlin, 1919), <italic><tp:taxon-name><tp:taxon-name-part taxon-name-part-type="genus" reg="Phyllocomus">P.</tp:taxon-name-part> <tp:taxon-name-part taxon-name-part-type="species" reg="fauveli">fauveli</tp:taxon-name-part></tp:taxon-name></italic> (Hartman, 1955) and <italic><tp:taxon-name><tp:taxon-name-part taxon-name-part-type="genus" reg="Phyllocomus">P.</tp:taxon-name-part> <tp:taxon-name-part taxon-name-part-type="species" reg="sovjeticus">sovjeticus</tp:taxon-name-part></tp:taxon-name></italic> (Annenkova, 1937), are similar to the new species. They <!--PageBreak-->all have branchiae of the same type. <italic><tp:taxon-name><tp:taxon-name-part taxon-name-part-type="genus" reg="Phyllocomus">Phyllocomus</tp:taxon-name-part> <tp:taxon-name-part taxon-name-part-type="species" reg="hiltoni">hiltoni</tp:taxon-name-part></tp:taxon-name></italic> and <italic><tp:taxon-name><tp:taxon-name-part taxon-name-part-type="genus" reg="Phyllocomus">P.</tp:taxon-name-part> <tp:taxon-name-part taxon-name-part-type="species" reg="fauveli">fauveli</tp:taxon-name-part></tp:taxon-name></italic> differ from the new species by having a long dorsal cirrus in the abdominal neuropodium, while the new species has a papillary dorsal cirrus. There are two major differences between the new species and <italic><tp:taxon-name><tp:taxon-name-part taxon-name-part-type="genus" reg="Phyllocomus">P.</tp:taxon-name-part> <tp:taxon-name-part taxon-name-part-type="species" reg="sovjeticus">sovjeticus</tp:taxon-name-part></tp:taxon-name></italic>: (1) the new species has thoracic neuropodia without dorsal cirri, while <italic><tp:taxon-name><tp:taxon-name-part taxon-name-part-type="genus" reg="Phyllocomus">P.</tp:taxon-name-part> <tp:taxon-name-part taxon-name-part-type="species" reg="sovjeticus">sovjeticus</tp:taxon-name-part></tp:taxon-name></italic> has large rounded, feebly-distinct papillary dorsal cirri (<xref ref-type="bibr" rid="B1">Annenkova 1937</xref>), (2) the new species has abdominal segments without rudimentary notopodia, while <italic><tp:taxon-name><tp:taxon-name-part taxon-name-part-type="genus" reg="Phyllocomus">P.</tp:taxon-name-part> <tp:taxon-name-part taxon-name-part-type="species" reg="sovjeticus">sovjeticus</tp:taxon-name-part></tp:taxon-name></italic> has a small and rounded rudimentary lobe (<xref ref-type="bibr" rid="B1">Annenkova 1937</xref>). Both are important characters to distinguish ampharetids species. Otherwise, the new species has two rows of eyes, approximately ten in each row, which appear to be crescent-shaped, 34–35 abdominal uncinigerous segments, and two pairs of long cirri in the pygidium, while the latter has no eyes, 44-54 abdominal uncinigerous segments, and a few rounded papillae on the pygidium (<xref ref-type="bibr" rid="B11">Okuda 1947</xref>). A key to all species of <italic><tp:taxon-name><tp:taxon-name-part taxon-name-part-type="genus" reg="Phyllocomus">Phyllocomus</tp:taxon-name-part></tp:taxon-name></italic> is provided below.</p></tp:treatment-sec><ref-list><ref id="B7"><mixed-citation xmlns:xlink="http://www.w3.org/1999/xlink" xlink:type="simple">
          <person-group><name name-style="western"><surname>Huang</surname><given-names>ZG</given-names></name></person-group> (<year>1994</year>) <source>Marine species and their distributions in China seas.</source> <publisher-name>China Ocean Press</publisher-name>, <publisher-loc>Beijing</publisher-loc>, <size units="page">764 pp</size>.</mixed-citation></ref><ref id="B10"><mixed-citation xmlns:xlink="http://www.w3.org/1999/xlink" xlink:type="simple">
          <person-group><name name-style="western"><surname>Liu</surname><given-names>JY</given-names></name></person-group> (<year>2008</year>) <source>Checklist of marine biota of China seas.</source> <publisher-name>China Science Press</publisher-name>, <publisher-loc>Beijing</publisher-loc>, <size units="page">1267 pp</size>.</mixed-citation></ref><ref id="B1"><mixed-citation xmlns:xlink="http://www.w3.org/1999/xlink" xlink:type="simple">
          <person-group><name name-style="western"><surname>Annenkova</surname><given-names>NP</given-names></name></person-group> (<year>1937</year>) <article-title>Polychaete fauna of the northern part of the Japan Sea.</article-title> <source>Issledovaniya fauny morei, Zoologicheskii Institut Akademii Nauk USSR Explorations des Mers de l’URSS</source> <volume>23</volume>: <fpage>139</fpage>–<lpage>216</lpage>. [In Russian]</mixed-citation></ref><ref id="B11"><mixed-citation xmlns:xlink="http://www.w3.org/1999/xlink" xlink:type="simple">
          <person-group><name name-style="western"><surname>Okuda</surname><given-names>S</given-names></name></person-group> (<year>1947</year>) <article-title>On an Ampharetid Worm, <italic><tp:taxon-name><tp:taxon-name-part taxon-name-part-type="genus">Schistocomus</tp:taxon-name-part> <tp:taxon-name-part taxon-name-part-type="species">sovjeticus</tp:taxon-name-part></tp:taxon-name></italic> Annenkova, with some notes on its larval development. Journal of the Faculty of Science Hokkaido Imperial University Series VI.</article-title> <source>Zoology</source> <volume>9</volume>(<issue>3</issue>): <fpage>321</fpage>–<lpage>329</lpage>.</mixed-citation></ref></ref-list></tp:taxon-treatment>
